# Supplementary material for: Association of the Single Nucleotide Polymorphisms in microRNAs 130b, 200b, and 495 with Ischemic Stroke Susceptibility and Post-Stroke Mortality
Source: PLoS One. 2016 Sep 7;11(9):e0162519. doi: 10.1371/journal.pone.0162519 (PMC5014326; doi:10.1371/journal.pone.0162519)
Supplement: S1 Table — (XLS) [file pone.0162519.s001.xls]

## Sheet: Sheet 1
Stroke1_Control0	male1_female2	age	miR130b_TC_rs373001	miR200b_TC_rs7549819	miR495_AC_rs2281611	Hypertension	Diabetes mellitus	Hyperlipidemia	Current smoking
0	2	55	TC	TT	AC	0	0	1	0
0	1	64	TC	TT	AC	0	0	0	1
0	1	39	TT	TC	AC	0	0	1	1
0	2	72	TC	TC	AC	1	1	0	0
0	2	71	TT	TT	AA	1	0	1	0
0	2	66	TC	TC	CC	0	0	0	0
0	2	74	TC	TC	AC	0	1	0	0
0	1	68	CC	TT	AC	1	0	0	0
0	2	76	TC	TC	AC	1	0	1	0
0	2	61	TT	TC	AC	0	0	1	0
0	2	83	TT	TC	AC	1	0	1	0
0	2	76	TT	TT	AC	1	0	0	0
0	2	58	TT	TT	CC	1	0	0	0
0	2	73	TT	TT	AA	1	0	0	1
0	1	50	TC	TT	CC	0	0	0	0
0	2	68	TC	TT	CC	1	0	0	0
0	1	70	TC	TT	CC	1	0	0	0
0	2	66	TT	TC	AA	1	0	0	0
0	2	66	TT	TC	AC	0	0	1	1
0	2	76	TT	TC	AC	0	0	0	0
0	2	75	TT	TC	AC	0	0	0	0
0	2	66	TT	TT	AC	0	0	1	0
0	1	63	TT	CC	AC	0	0	0	1
0	1	61	TT	TC	CC	0	0	0	0
0	1	59	TT	TT	AC	1	0	0	1
0	1	22	TC	TC	CC	0	0	0	1
0	1	70	TC	TC	CC	0	0	0	1
0	2	58	TC	TC	AA	0	0	0	0
0	2	56	TT	TC	AC	0	0	0	0
0	1	65	TT	TT	AA	0	0	0	0
0	1	63	TC	TT	AC	0	0	0	1
0	2	76	TT	TT	CC	1	0	0	0
0	2	61	TT	TC	CC	0	0	0	0
0	2	70	TC	CC	AC	0	1	0	0
0	2	75	TT	TC	AC	1	0	0	0
0	2	85	TC	TT	AA	0	0	0	1
0	1	50	TC	CC	AC	0	0	0	0
0	1	56	TC	TT	AC	1	0	1	1
0	1	76	TC	TT	AC	0	0	0	1
0	1	63	TT	TC	CC	0	0	1	1
0	2	67	TC	TT	AC	0	0	0	0
0	1	64	TC	CC	CC	1	1	0	0
0	2	70	CC	TC	AA	1	0	0	0
0	1	75	TT	TT	AA	0	1	1	0
0	1	60	TC	TT	AC	1	0	0	1
0	1	45	TC	TT	AA	0	0	0	1
0	2	69	TT	TC	AC	0	0	1	0
0	2	59	CC	TC	AA	0	0	1	1
0	1	78	TC	TC	AC	1	1	0	1
0	1	64	TC	TC	AC	0	0	1	0
0	2	68	TC	TT	AC	1	1	0	0
0	1	71	TT	TT	AC	0	0	1	0
0	2	70	TT	TC	CC	1	1	0	0
0	1	60	TT	TT	CC	0	0	0	1
0	2	68	TT	TT	AC	1	0	0	0
0	1	76	TT	TC	AC	1	0	0	1
0	2	67	TC	TC	AC	1	0	0	1
0	1	71	TT	TT	AC	0	0	0	0
0	1	72	TC	TC	CC	0	1	0	1
0	2	74	TT	TC	AC	1	0	0	0
0	2	67	TC	TT	AC	1	0	0	0
0	1	66	TT	TT	AC	1	0	1	1
0	2	64	TC	CC	AA	1	1	0	0
0	1	66	TT	TC	CC	1	0	0	1
0	1	68	TT	TC	AC	0	1	1	1
0	1	63	TT	TC	AC	1	0	0	0
0	2	73	TC	TT	AA	0	0	0	0
0	1	59	TT	TC	CC	0	0	0	0
0	2	67	TT	TC	CC	1	0	0	0
0	1	55	TT	CC	AA	0	0	0	1
0	1	50	TT	TC	AA	0	0	0	1
0	2	77	TT	CC	AC	0	0	0	0
0	2	57	TT	CC	CC	0	0	0	0
0	2	67	TT	TC	AC	1	0	0	0
0	1	70	TT	CC	AC	0	0	0	0
0	1	67	TT	TC	AC	0	0	1	0
0	1	73	TT	CC	CC	1	0	0	1
0	1	78	TC	TC	CC	1	0	0	0
0	1	68	TT	TT	AC	1	0	0	1
0	2	74	TT	TT	AC	1	0	1	0
0	2	58	TC	CC	AC	0	0	1	0
0	2	62	TC	TC	CC	0	0	0	0
0	2	57	CC	TT	AC	0	0	0	0
0	1	83	TT	TC	AC	1	0	0	0
0	2	97	TC	TT	CC	1	0	0	0
0	1	72	TT	TC	AC	1	1	1	0
0	1	58	TT	TC	AC	1	1	0	0
0	1	59	TC	CC	CC	1	0	0	1
0	2	56	TC	TT	AC	0	0	0	1
0	2	55	CC	TT	AC	0	0	1	0
0	1	69	TC	TC	AC	0	1	0	1
0	1	68	TT	TT	AC	0	0	0	1
0	2	85	TT	TC	AC	1	0	1	0
0	2	64	TC	TT	CC	0	0	1	1
0	1	38	CC	TC	AA	0	0	0	0
0	2	58	TT	TT	AC	0	0	0	1
0	2	58	TT	TT	AC	1	1	0	0
0	2	67	CC	TC	AC	0	0	0	0
0	1	63	TT	CC	AC	0	0	0	0
0	1	44	TT	TC	AC	1	0	0	0
0	2	57	CC	TT	AC	0	0	1	0
0	2	70	TT	TT	CC	0	0	1	0
0	2	62	TC	TC	AC	0	0	0	0
0	2	70	TT	TT	CC	0	0	0	0
0	1	77	TC	CC	AC	1	0	0	1
0	2	74	TT	TC	AC	0	0	0	0
0	1	85	TC	TT	AA	0	0	0	0
0	2	67	TC	TT	AA	1	0	0	1
0	2	60	TT	TT	AA	0	0	0	0
0	2	75	TT	TC	CC	1	0	0	0
0	2	60	TT	TT	AC	1	0	0	0
0	2	62	TC	CC	AC	1	0	1	0
0	1	67	TC	TT	AC	1	0	0	0
0	1	55	TT	CC	AA	0	0	0	1
0	2	82	TT	TC	AC	1	0	1	0
0	1	68	TT	TT	AA	0	0	0	1
0	2	66	TC	TT	CC	0	0	1	0
0	1	72	TC	TC	AC	1	0	0	0
0	1	91	TT	TC	AA	1	0	1	1
0	1	59	TT	TT	AA	0	0	0	1
0	2	66	TC	TC	AA	1	1	1	0
0	1	47	TC	TT	AC	0	0	0	1
0	2	80	CC	CC	AA	1	0	0	1
0	1	62	TC	TT	AC	1	1	0	0
0	2	67	TT	TT	AC	0	0	0	1
0	2	66	TT	TT	CC	1	1	0	1
0	2	62	TC	TC	AA	0	0	0	0
0	1	63	TT	TC	AA	1	0	0	1
0	1	64	TT	TC	CC	1	0	0	0
0	2	56	TC	TT	AC	0	0	0	0
0	1	69	TC	TT	AA	0	0	0	1
0	2	59	TT	TC	AA	0	0	1	1
0	2	72	TC	TT	CC	0	0	1	0
0	2	76	TC	CC	AA	0	0	1	1
0	2	67	TT	TT	AC	0	0	1	1
0	2	67	TC	CC	CC	0	0	1	0
0	1	60	TT	TC	AC	0	0	0	1
0	1	58	TT	CC	AC	0	0	0	1
0	1	74	TT	TC	AA	0	0	0	1
0	2	56	TT	TT	AA	0	0	0	0
0	2	57	TT	TT	CC	0	0	0	0
0	2	70	TT	TC	AC	0	0	1	0
0	2	67	TC	TT	AC	1	1	0	0
0	1	62	CC	TC	AA	1	0	1	1
0	2	65	TT	TC	AC	1	0	0	0
0	2	67	TT	TC	AA	0	0	0	0
0	2	63	TT	TT	CC	1	0	0	1
0	2	62	TT	TT	AC	1	0	0	0
0	1	34	TT	TT	AC	0	0	0	1
0	2	70	TT	TC	CC	1	1	0	0
0	1	58	TT	TC	AA	0	0	0	1
0	1	39	TC	TT	CC	0	0	0	1
0	1	39	TC	TT	AC	0	0	0	0
0	2	65	TT	TC	CC	0	0	0	0
0	1	64	TC	TT	AC	0	0	0	1
0	2	62	TT	TT	AA	0	0	0	0
0	1	67	TT	TT	AC	1	0	0	0
0	2	69	TT	CC	AC	1	1	0	0
0	1	45	TT	TT	AA	0	0	0	1
0	2	55	TT	TT	AA	0	0	0	0
0	2	62	TC	TC	CC	1	0	0	0
0	1	47	TT	TC	AC	0	0	1	1
0	2	64	TC	TT	AC	1	0	0	0
0	2	67	TT	TT	AC	0	0	0	0
0	2	59	TT	TC	AA	0	0	1	0
0	2	68	CC	TC	AA	1	1	0	0
0	1	60	TT	TT	AC	0	0	0	1
0	1	71	CC	TT	AA	0	0	0	0
0	1	48	TC	TC	AC	0	0	0	1
0	2	57	TT	TT	AC	0	0	1	0
0	2	59	TC	CC	AA	0	0	1	0
0	1	41	TC	TC	CC	0	0	0	0
0	1	73	TT	TT	AA	0	0	0	1
0	2	73	CC	TT	AC	0	0	1	0
0	2	60	TT	TT	AC	1	0	0	0
0	2	56	TC	TT	AA	0	0	1	0
0	1	57	TT	TT	AA	1	1	1	1
0	2	57	TT	CC	AC	0	0	1	0
0	2	56	TC	TT	AA	1	0	1	0
0	2	58	TT	TT	AC	0	1	0	0
0	2	56	TT	TC	AA	0	1	0	0
0	2	69	TC	TC	AC	1	0	1	0
0	2	67	TC	CC	CC	0	0	0	0
0	2	59	TT	TT	AC	1	0	1	0
0	1	62	TC	CC	CC	0	0	0	0
0	2	62	TC	CC	AC	1	0	0	0
0	1	64	TT	TT	AC	0	0	0	1
0	2	58	TT	TT	AA	0	0	0	0
0	1	50	TC	TT	CC	1	0	0	0
0	2	55	TC	TT	AC	1	0	0	0
0	2	59	TT	TC	AA	1	0	0	0
0	2	66	TT	TC	AC	0	0	0	0
0	1	70	TC	TC	CC	1	0	0	0
0	2	67	TC	CC	AA	1	0	1	0
0	2	63	TT	TC	AC	0	0	0	0
0	1	42	TC	CC	CC	0	0	0	0
0	1	55	TT	TT	AC	1	1	0	1
0	2	72	TC	TT	AA	1	0	0	0
0	2	85	TT	TC	CC	1	0	0	0
0	1	66	TT	TT	AA	0	0	0	1
0	1	79	TT	TT	CC	1	0	0	0
0	2	62	TC	TC	CC	1	0	0	0
0	2	61	TC	TC	CC	0	0	0	0
0	2	66	TC	TC	AC	1	0	0	0
0	2	71	TC	TT	CC	1	0	0	0
0	2	70	TC	TC	AC	0	1	1	1
0	2	64	TC	TT	CC	0	0	0	0
0	2	60	TC	TC	AC	0	0	1	0
0	2	68	TC	TC	CC	0	0	0	0
0	2	69	TC	TT	AA	0	0	0	0
0	1	70	TC	TT	AC	1	0	0	0
0	1	69	TC	TC	CC	0	1	0	0
0	2	85	TT	TC	CC	1	0	0	0
0	2	71	TT	TT	AC	1	0	0	0
0	2	70	TC	CC	AC	0	0	0	0
0	1	48	TT	TC	AA	1	1	0	1
0	2	59	TT	TC	AA	1	0	1	0
0	2	81	TC	TC	CC	1	0	0	0
0	2	68	TC	TT	AC	0	1	1	0
0	2	66	TT	TC	AC	1	0	1	0
0	1	49	TT	TT	AA	1	0	0	1
0	2	80	TC	TC	AA	1	0	0	0
0	2	69	TT	TC	AC	0	0	1	0
0	2	69	TT	TT	AC	0	0	0	0
0	2	76	TC	CC	AC	1	0	0	0
0	1	49	TT	TT	AC	1	0	0	1
0	1	66	TT	TT	AC	0	0	0	1
0	2	67	TT	TT	AA	0	0	0	0
0	2	66	TC	TC	AC	0	0	1	0
0	1	59	TC	CC	CC	1	0	0	0
0	2	69	TT	TT	AC	0	1	0	0
0	2	73	TC	TC	CC	0	0	0	0
0	1	67	TT	TC	AC	0	0	0	1
0	2	67	TT	TC	CC	0	0	0	0
0	1	50	TT	TT	CC	1	0	0	1
0	2	59	TC	TT	AC	1	0	0	1
0	1	80	TT	TT	CC	0	0	0	0
0	1	59	CC	TC	AC	1	0	0	1
0	1	70	TC	TT	AA	0	0	0	0
0	1	34	TT	TC	AA	0	0	0	0
0	2	58	TT	TT	AA	1	0	0	0
0	2	61	TT	TC	CC	0	0	0	1
0	2	75	CC	TC	AA	0	0	1	0
0	2	78	TT	TC	CC	1	1	1	0
0	1	32	TT	CC	CC	0	0	0	1
0	2	69	TT	TC	AC	1	1	0	1
0	2	61	TT	TT	AA	0	1	1	0
0	2	64	TC	TC	AC	1	0	0	0
0	1	56	TT	TC	AA	1	0	0	1
0	1	60	TC	TC	CC	0	0	0	0
0	1	43	CC	TC	AA	0	1	1	0
0	2	61	TC	TC	CC	1	1	1	1
0	2	76	TC	TC	AC	0	0	0	0
0	1	38	TT	TT	AC	0	0	0	0
0	2	70	TT	CC	AA	1	0	0	0
0	2	73	TT	TT	AC	0	0	1	0
0	2	68	TT	TT	AC	1	0	1	0
0	2	63	TT	TC	CC	1	0	0	0
0	1	55	CC	TT	CC	1	0	0	1
0	2	66	TT	TC	AA	0	0	0	0
0	2	79	TT	TT	CC	0	0	1	0
0	1	67	TT	TT	AC	0	0	0	1
0	1	55	CC	TT	AA	1	0	0	0
0	1	61	TT	TC	CC	1	0	1	1
0	1	40	CC	TT	AA	1	1	1	1
0	2	56	TC	TC	CC	0	0	1	1
0	1	72	TC	TC	CC	1	0	0	1
0	2	59	TC	TC	AC	1	0	0	0
0	2	74	TT	TC	AC	1	0	0	0
0	2	66	TT	TC	CC	1	1	1	0
0	1	74	TT	TT	CC	0	0	1	1
0	1	70	TT	TT	AC	1	0	0	0
0	2	70	TT	CC	CC	1	0	0	0
0	2	58	CC	TT	AA	0	0	0	1
0	2	62	TT	TC	AA	0	0	0	0
0	1	62	TT	CC	AC	1	0	0	0
0	1	59	TC	TC	AA	0	0	0	0
0	2	69	TT	TT	CC	1	0	0	0
0	1	42	TT	CC	AC	0	0	0	1
0	2	70	TT	TC	AA	0	0	0	0
0	2	70	TT	TT	AC	1	1	0	0
0	2	59	TC	TT	CC	0	0	0	0
0	1	62	TC	TT	AC	1	0	0	1
0	2	62	TT	TC	AA	1	0	1	0
0	2	65	CC	TT	AC	0	0	0	0
0	1	61	TT	TT	CC	1	0	0	1
0	1	66	TT	TT	AC	0	0	0	1
0	2	64	TC	TC	AA	0	0	0	0
0	1	57	TC	TT	AC	1	0	0	1
0	1	54	TT	TC	AC	0	0	0	1
0	2	63	TT	TT	AC	1	0	0	1
0	1	52	TT	TC	CC	1	0	0	1
0	2	79	TT	TC	CC	0	0	0	1
0	1	78	TT	TT	CC	1	0	0	0
0	2	76	TT	TT	AA	0	0	0	1
0	1	32	TT	TC	AC	0	0	0	1
0	1	47	TT	TT	AC	0	0	0	1
0	1	51	TT	TC	AC	0	0	0	0
0	2	57	TC	TC	AC	0	0	1	0
0	1	44	TT	TC	AC	0	0	0	0
0	1	54	TT	TT	AC	0	0	0	1
0	2	66	TT	TC	AA	0	0	1	1
0	2	66	TC	CC	AC	0	0	1	0
0	1	46	TT	TT	AA	0	0	0	0
0	2	58	TT	TT	AC	0	0	1	0
0	2	59	TT	TC	CC	0	0	0	1
0	1	65	TT	TT	AC	0	0	1	1
0	1	64	TC	TT	AA	0	0	1	1
0	1	61	TT	TT	AC	1	1	0	1
0	2	57	CC	TT	CC	0	0	0	0
0	2	60	TT	TC	AC	1	1	0	1
0	2	65	TT	TT	CC	0	1	0	0
0	1	55	TC	TT	AA	0	0	0	0
0	2	75	TT	TC	AC	1	0	1	1
0	2	69	TC	TC	AA	1	0	1	0
0	2	83	TC	TC	AA	1	1	1	0
0	1	39	TT	TC	CC	0	0	0	1
0	1	53	TC	CC	CC	0	0	0	0
0	1	66	TT	TT	CC	0	0	0	1
0	1	49	TC	TT	AA	0	0	0	1
0	1	50	TT	TC	AC	1	0	0	1
0	2	68	TT	CC	AC	0	0	0	0
0	2	60	TC	CC	AC	1	0	1	0
0	1	71	TT	TC	CC	0	0	0	0
0	2	64	TC	TC	CC	0	0	0	1
0	1	73	TT	TT	AC	0	1	0	0
0	2	56	TT	TT	AC	0	0	0	1
0	1	57	TC	TT	AA	0	1	0	1
0	2	69	TC	CC	AA	1	0	0	0
0	1	59	TT	TT	AC	0	0	0	1
0	2	65	TT	TT	AC	0	0	0	0
0	2	72	TC	TT	AA	0	0	0	0
0	2	62	TC	TC	AA	1	0	1	0
0	1	52	TT	CC	AC	1	0	1	1
0	1	56	TT	CC	AC	0	1	1	0
0	2	74	TC	TT	AC	1	1	0	0
0	1	43	TC	TT	AC	1	1	0	0
0	1	72	TC	TC	AA	0	0	0	0
0	2	59	TC	TC	AA	0	0	0	0
0	2	64	TC	TC	CC	1	0	0	0
0	1	62	TC	TC	AC	0	0	0	1
0	1	48	TT	TC	CC	0	0	0	1
0	1	73	TT	CC	AA	1	0	0	1
0	2	79	TT	CC	AC	0	0	0	0
0	1	49	TT	TT	AC	0	0	0	0
0	1	50	CC	TC	AC	0	0	1	0
0	2	60	TT	TT	CC	0	0	0	0
0	2	60	TT	TT	AA	1	0	1	0
0	1	76	TT	TT	AC	0	1	0	1
0	2	64	TC	TC	CC	0	0	1	0
0	2	79	TC	TC	AC	1	0	0	1
0	2	64	TT	TC	AC	0	0	0	0
0	2	69	TT	TT	AC	0	0	0	0
0	2	56	TT	TT	AA	1	0	1	0
0	1	78	TC	TT	AC	0	0	1	0
0	1	69	TC	TC	CC	0	0	1	1
0	1	51	TT	TC	AA	0	0	0	0
0	1	43	TT	TT	AC	0	0	0	1
0	2	70	CC	TC	AC	0	0	0	0
0	2	75	CC	TC	AC	1	0	0	0
0	2	78	TT	TC	AC	1	0	0	0
0	2	73	TT	TT	AA	1	0	0	1
0	2	65	TC	TC	AC	0	0	0	0
0	1	69	TT	TC	AC	1	0	0	1
0	2	78	CC	CC	CC	0	0	0	1
0	2	75	TT	TT	CC	1	0	1	0
0	1	71	TT	TT	AC	1	0	0	0
0	2	58	TT	TC	CC	0	0	0	0
0	2	81	TT	TT	CC	0	0	1	0
0	1	59	TT	TT	AA	1	0	0	1
0	2	79	TC	CC	CC	0	0	0	0
0	2	67	TT	TT	AA	1	0	0	0
0	2	60	TT	TC	AC	1	0	0	1
0	2	66	TT	TC	CC	0	0	0	0
0	1	50	TC	TT	AA	1	0	0	1
0	1	63	TT	TC	AC	0	0	0	0
0	1	51	TC	CC	CC	1	0	0	1
0	2	61	TC	TC	AA	0	0	0	0
0	2	83	TC	TC	AC	0	0	0	0
0	2	78	TT	TC	AA	1	0	0	0
0	2	57	TC	TC	AC	1	1	0	0
0	1	68	TT	TT	AC	1	1	1	1
0	2	74	TT	TC	AC	0	0	0	0
0	2	64	CC	TC	AC	0	1	0	0
0	2	76	TC	TC	AA	0	0	0	1
0	2	57	TT	TC	AC	1	0	0	0
0	1	56	TT	TC	AC	1	0	0	0
0	2	61	TT	TT	AC	0	0	1	0
0	1	42	TT	TC	AC	0	0	0	0
0	2	68	TT	TT	AA	0	0	0	0
0	1	56	CC	TC	AA	0	0	0	0
0	1	70	TT	TT	AC	0	0	0	0
0	2	63	TT	TC	CC	1	1	0	0
0	1	43	TT	TC	AA	0	0	0	0
0	1	58	TT	CC	AC	0	0	0	0
0	1	55	TC	TC	AC	0	0	0	0
0	1	38	TT	TC	CC	0	0	0	1
0	2	81	TC	TC	AC	1	0	0	0
0	2	76	TC	TT	AC	1	1	0	0
1	2	67	TT	TC	AC	1	1	0	0
1	2	80	TC	TT	AC	1	0	0	1
1	2	71	TC	TT	CC	1	0	0	0
1	1	64	TT	TT	AA	1	1	0	1
1	1	54	TC	TT	CC	1	0	0	1
1	1	59	TT	TT	AC	1	1	0	1
0	2	53	TT	TT	AC	0	0	1	0
1	2	61	TT	TC	AA	0	0	0	0
1	2	53	TT	TC	AA	0	0	0	0
1	2	67	TC	TT	AA	0	1	0	0
1	2	67	TC	TT	AC	1	0	0	0
1	2	67	TT	TC	AC	1	0	0	0
1	1	68	TT	TT	AC	1	0	0	1
1	1	64	TT	CC	CC	1	0	0	0
1	1	49	TC	TC	AC	1	1	0	0
1	2	76	TT	TC	AC	1	0	0	0
1	2	65	TC	TT	AA	1	1	0	0
1	1	72	TC	TT	CC	1	1	1	0
1	2	73	TT	TT	AA	1	1	1	0
1	1	62	TT	TT	AC	1	0	1	0
1	1	66	TT	TT	CC	0	0	1	0
1	2	75	TT	TT	CC	1	1	0	1
1	2	77	TC	TT	AC	1	0	1	0
1	2	58	TT	TC	AC	0	0	0	0
1	2	85	TT	TC	AA	1	0	0	0
1	1	67	TT	TT	AA	1	0	0	1
1	1	67	TT	CC	AC	1	0	0	0
1	1	61	TT	TT	CC	1	0	0	0
1	1	63	TT	TC	AC	1	0	0	0
1	2	73	TT	TT	AC	1	0	0	0
1	2	49	CC	TC	AC	1	0	0	0
1	2	47	TC	CC	AC	1	0	0	0
1	2	68	TC	TT	CC	1	0	0	0
1	2	60	TC	TC	AC	0	0	0	0
1	1	53	TT	TC	AA	0	1	0	0
1	1	54	TT	TC	AC	0	0	0	1
1	2	61	TT	TC	AC	1	1	1	0
1	1	58	TC	TC	AC	0	0	0	0
1	2	66	CC	TC	AA	1	1	0	0
1	1	51	TT	TC	CC	0	1	0	1
1	2	48	TC	TC	AC	0	1	0	0
1	1	57	TT	TC	AC	1	1	1	0
1	2	70	TC	TC	AC	1	0	1	0
1	2	76	TT	CC	AA	1	0	0	0
1	1	65	TT	TT	AC	1	1	0	0
1	1	66	TT	CC	AC	0	0	1	0
1	2	59	TT	TC	AA	1	0	0	0
1	2	76	TT	TT	AA	1	1	0	0
1	1	62	TT	TT	AC	0	0	0	0
1	2	47	TC	TC	AC	0	0	0	0
1	1	61	CC	TT	CC	1	1	0	1
1	2	72	TT	TT	AC	1	0	0	0
1	2	65	TT	TC	AC	0	1	0	0
1	1	50	TT	TT	CC	0	0	0	1
1	2	77	TT	TT	AC	1	0	0	0
1	2	60	CC	TT	AC	1	0	0	0
1	1	58	TT	TT	AC	0	0	0	1
1	2	66	TT	TC	CC	1	0	1	0
1	1	58	TC	TT	AC	1	0	0	1
1	2	76	TC	TC	AA	1	1	0	0
1	2	68	TC	TC	CC	0	1	0	0
1	1	66	TT	CC	AC	0	1	0	1
1	2	66	TT	TT	AC	0	0	0	0
1	1	63	TT	TC	AC	1	0	0	1
1	1	68	TT	TC	AC	1	0	0	1
1	2	82	TC	TT	AC	1	0	0	0
1	1	67	TC	TC	CC	1	0	0	0
1	2	78	TT	TT	AC	0	0	1	0
1	1	64	TC	TC	CC	1	0	0	1
1	2	51	TC	CC	AC	0	0	0	0
1	2	63	TT	TT	AC	1	1	0	0
1	2	74	TC	TT	AC	0	1	0	0
1	2	74	TC	CC	AC	1	0	1	0
1	1	50	TC	TT	CC	1	0	1	1
1	2	66	TT	TT	AC	0	0	1	0
1	1	53	TT	TT	AC	1	1	0	1
1	2	80	TC	TT	AC	1	1	0	0
1	2	72	TC	TC	AC	1	0	0	0
1	1	59	TT	CC	CC	0	0	0	0
1	2	76	TT	CC	AC	1	0	0	1
1	1	52	TC	TT	AC	1	0	0	1
1	1	54	TT	TC	AC	1	0	0	1
1	1	61	CC	TC	CC	1	0	0	0
1	2	74	TT	TT	AC	1	1	0	0
1	1	51	TC	TT	CC	0	0	0	0
1	1	52	TC	TC	AC	1	1	0	1
1	1	56	CC	TT	AC	1	1	0	0
1	2	70	TT	TC	AA	1	1	1	0
1	2	81	TC	TC	CC	1	0	0	0
1	1	47	TT	TC	AC	0	0	0	1
1	1	52	TC	TT	AC	1	0	1	1
1	1	62	TT	TT	AC	1	0	0	1
1	2	74	TT	TT	AC	0	0	0	0
1	1	63	TT	TT	AC	1	1	0	1
1	2	44	TC	TT	AC	1	1	0	0
1	1	54	TC	TC	AC	0	0	0	0
1	1	50	CC	TT	CC	0	0	0	1
1	1	59	TT	TT	AC	0	0	0	0
1	2	76	TT	TC	AA	1	1	1	0
1	2	67	TT	TT	AC	1	1	1	0
1	2	50	CC	TC	AC	0	0	1	0
1	1	65	TT	TC	AC	0	0	0	0
1	2	62	TC	TT	AC	1	1	0	0
1	1	56	TT	TT	AC	0	0	1	0
1	2	65	TT	TT	AC	1	0	0	0
1	2	74	TT	CC	AC	0	1	1	0
1	1	66	TT	TT	AC	1	0	0	1
1	2	75	TT	TC	AC	0	0	0	0
1	2	79	TC	TT	AC	1	0	0	0
1	2	83	TT	TT	AC	1	0	0	0
1	1	53	TC	TT	CC	1	1	0	1
1	2	67	TT	TC	AC	1	1	1	0
1	1	61	TC	TC	CC	1	0	1	0
1	1	49	TT	TT	AA	0	0	0	1
1	1	59	TT	TT	AC	1	0	0	0
1	2	77	TC	CC	AA	1	0	1	0
1	2	72	CC	TT	AC	1	0	0	0
1	1	66	CC	TC	AC	1	0	0	0
1	1	66	TT	TC	CC	1	0	0	0
1	1	68	TT	TT	AC	1	1	0	1
1	2	45	TT	TC	AC	0	0	0	0
1	1	51	TC	TC	AC	0	0	0	1
1	2	80	TT	TC	AA	1	0	0	0
1	1	60	TC	CC	CC	0	0	0	1
1	2	57	TC	TT	AC	1	1	0	0
1	1	57	TT	TT	AC	1	1	1	1
1	1	48	TT	CC	AC	1	0	0	1
1	1	66	TC	TT	AC	1	1	0	1
1	1	58	TT	TC	AC	1	1	0	1
1	2	53	TC	TT	AC	1	1	0	0
1	2	71	TC	CC	CC	1	1	1	0
1	2	66	TT	TT	CC	1	1	0	0
1	1	70	TT	TT	AC	1	0	0	1
1	2	84	TC	TT	AC	1	0	0	0
1	2	60	TT	CC	AC	1	1	0	0
1	2	43	TT	TT	CC	0	0	0	0
1	2	67	CC	TC	CC	1	0	0	0
1	2	69	CC	TC	CC	1	0	1	0
1	2	88	TT	TC	AA	0	0	1	0
1	2	58	TC	TC	AC	0	0	0	0
1	1	61	CC	TC	AC	1	0	0	1
1	2	70	TT	TC	CC	1	0	0	0
1	2	81	TT	TT	AA	0	0	1	0
1	1	51	TT	TC	AC	0	0	0	0
1	1	49	TC	TT	AA	0	0	0	1
1	2	76	TC	TT	AC	1	0	0	1
1	1	50	TC	TC	CC	1	0	1	1
1	1	52	TC	TT	AC	1	0	1	1
1	1	58	TC	TC	AC	0	0	0	1
1	2	75	TT	TT	AC	1	1	0	0
1	1	55	TC	TT	AC	0	1	0	1
1	2	87	TC	CC	AC	0	0	0	0
1	2	75	TT	TC	CC	1	1	0	0
1	1	62	TT	TT	CC	1	1	0	0
1	2	41	TT	TC	AC	0	0	1	0
1	2	75	TT	TC	AA	1	0	0	0
1	2	76	TC	TT	CC	0	0	0	0
1	1	63	TT	TC	AC	0	0	0	1
1	1	72	TC	TC	AA	0	0	0	1
1	2	69	TC	TT	AC	1	1	1	0
1	2	62	TC	TT	AC	1	0	0	0
1	2	73	TT	TC	AC	1	1	1	0
1	2	77	TC	CC	AA	1	0	0	1
1	2	82	TC	CC	CC	1	0	0	0
1	1	51	CC	TC	AC	0	1	0	1
1	1	59	TC	CC	AC	1	0	1	0
1	2	75	TC	TT	AC	1	0	0	0
1	2	63	TT	CC	CC	0	1	1	1
1	1	51	TC	TT	CC	1	0	0	1
1	1	58	TT	TT	AC	1	0	0	1
1	2	66	TT	TC	AA	1	0	1	0
1	2	68	TC	TC	AC	1	0	0	1
1	1	50	TC	TT	CC	1	0	1	0
1	2	66	TT	TT	AA	0	0	0	0
1	1	66	TC	TT	AC	1	0	0	1
1	1	67	TC	TC	AC	1	1	0	1
1	2	81	TC	TT	AA	1	0	1	0
1	2	75	TC	TT	AC	1	0	0	0
1	1	60	TT	TC	AC	0	1	0	0
1	1	61	TT	TT	AC	1	1	1	1
1	2	70	TC	TC	CC	1	1	0	0
1	2	60	CC	TC	AA	1	0	0	0
1	1	49	TT	TT	CC	1	0	1	1
1	1	61	TC	TT	CC	1	0	0	1
1	2	65	TT	TC	AA	1	0	0	1
1	2	60	CC	TT	AC	0	1	1	1
1	2	80	TT	TT	AA	1	0	1	0
1	1	57	TC	TT	AC	1	0	0	1
1	1	66	TC	TC	AA	1	0	0	1
1	1	66	TC	TT	AC	1	1	0	0
1	2	72	TC	TT	AC	0	0	1	0
1	2	69	TC	TC	CC	1	0	0	0
1	2	62	TT	TT	CC	1	1	1	0
1	2	74	TT	TT	AA	1	1	0	0
1	2	89	TT	TT	AC	1	0	0	0
1	2	73	TT	TT	AC	1	0	0	0
1	2	68	TT	TC	AA	1	0	0	0
1	1	65	CC	TC	AC	0	0	0	1
1	1	58	TC	TT	AC	1	1	1	1
1	2	58	TC	TC	AC	0	0	0	0
1	2	63	TT	TC	AC	0	0	0	0
1	2	42	TC	TT	AC	1	0	1	1
1	2	73	TT	TT	AC	1	0	0	0
1	2	77	TT	TT	AC	1	0	1	1
1	1	49	TC	TC	AC	0	0	0	1
1	2	45	TC	CC	AC	0	1	1	1
1	1	53	TT	TC	AC	1	1	0	0
1	1	57	TC	TT	AC	1	1	1	0
1	1	54	TT	TT	CC	0	0	1	1
1	1	61	CC	TC	AC	1	0	1	1
1	2	48	TT	TT	CC	0	0	0	0
1	1	61	TC	TC	CC	0	1	0	1
1	2	63	TC	TC	AC	0	1	1	0
1	2	72	TC	TT	CC	1	0	0	0
1	2	52	TT	TC	AA	1	0	1	0
1	1	57	TT	TT	AC	0	0	1	1
1	1	52	TT	TC	AA	0	1	1	1
1	2	71	TC	TC	AA	0	1	0	0
1	1	59	TT	TT	AA	1	1	0	1
1	1	67	CC	TT	CC	1	1	0	1
1	2	61	TT	TC	AC	1	0	1	0
1	1	60	TC	TC	AC	0	0	0	0
1	1	70	TT	TC	AC	1	0	0	0
1	1	68	TT	TC	AC	0	0	0	0
1	1	65	TC	TT	AC	1	0	0	0
1	1	57	TC	TC	AA	1	1	1	1
1	1	63	TT	TC	AC	1	0	0	1
1	1	72	TC	TC	AC	1	0	1	1
1	1	61	TC	TC	AC	1	0	0	1
1	1	61	CC	TT	AC	1	0	0	1
1	2	56	CC	TC	AC	1	0	0	0
1	1	57	TC	TT	AA	0	0	0	0
1	2	47	CC	TC	AA	0	0	0	0
1	2	83	TT	TC	AC	0	0	0	0
1	2	78	TT	TT	AC	0	0	0	0
1	2	47	TC	TC	AA	0	1	1	0
1	2	81	TC	TT	AC	1	1	0	0
1	2	87	TC	TT	CC	1	0	0	0
1	2	60	TT	TC	AC	0	1	0	0
1	1	72	TT	CC	AC	1	0	0	1
1	2	76	TT	TC	CC	1	0	1	0
1	1	58	TT	TT	CC	0	0	0	1
1	1	50	TC	TT	AA	0	0	0	0
1	1	51	TT	TT	AC	1	1	0	0
1	1	68	CC	TT	AC	1	0	1	0
1	2	74	TT	TT	AA	1	0	0	0
1	1	50	TT	CC	AC	1	1	0	1
1	2	56	TT	TT	AC	0	1	1	0
1	2	76	TT	CC	AC	1	1	0	0
1	1	65	TT	TC	AC	1	0	0	1
1	2	76	TT	TT	AC	1	0	0	0
1	2	76	TT	TC	CC	1	0	0	0
1	2	69	TT	TC	CC	0	1	1	1
1	1	70	TT	TT	AC	1	0	1	1
1	2	70	TT	TT	CC	1	0	1	0
1	2	67	TC	TC	CC	0	0	0	0
1	2	57	TC	TC	AC	1	1	1	0
1	2	49	TT	TC	CC	1	0	0	1
1	2	53	TT	TT	CC	1	1	0	0
1	2	59	TT	TC	CC	1	1	0	0
1	2	41	TC	TC	AC	0	0	1	0
1	2	58	TT	TT	AC	0	0	0	0
1	2	66	TT	TT	AC	0	0	0	0
1	1	49	TC	TT	AC	0	0	0	0
1	2	72	TT	TC	AC	1	0	0	0
1	2	85	TT	TC	AC	1	0	0	0
1	1	59	TT	TC	AA	1	1	0	1
1	1	67	TT	CC	AC	0	1	0	1
1	2	54	TC	TT	CC	0	0	0	0
1	1	62	TC	TT	AA	0	1	1	1
1	2	47	CC	TC	AA	0	0	0	0
1	1	63	TC	TT	AA	1	0	0	1
1	2	86	CC	TC	AA	0	0	1	0
1	2	68	CC	TT	AC	1	0	1	0
1	1	68	TT	TC	AC	1	0	0	0
1	1	63	TC	TT	AA	0	1	1	1
1	1	60	TC	TC	CC	1	1	0	1
1	2	69	TC	TT	AC	1	0	0	0
1	2	83	TT	TT	AA	0	0	0	0
1	2	84	CC	TC	AA	0	1	1	0
1	2	64	TT	TC	CC	1	0	0	0
1	1	64	TT	TC	AC	0	0	1	1
1	2	75	TC	TC	AC	1	1	1	0
1	2	45	TT	TT	AA	1	0	0	1
1	2	70	TC	TC	AC	1	1	1	0
1	2	62	TT	TT	AA	1	0	1	0
1	2	63	TT	TT	AC	0	0	0	0
1	2	61	TT	TC	AC	0	0	1	1
1	2	64	TT	TT	AC	1	0	0	0
1	1	66	TT	TC	AA	0	0	1	1
1	2	79	TT	TT	CC	1	0	0	0
1	1	48	TC	TC	CC	1	0	0	1
1	2	82	TT	TT	AC	1	0	1	0
1	2	70	TC	TC	AA	0	0	1	1
1	2	73	CC	TT	CC	0	0	0	1
1	2	57	TC	TT	AC	0	0	1	0
1	1	66	TT	TC	AC	0	0	0	1
1	2	50	TC	TC	AC	1	0	0	0
1	2	66	TT	TC	AA	0	0	0	0
1	2	56	CC	TC	AC	1	1	0	0
1	1	67	TC	CC	CC	0	0	0	0
1	1	53	TT	TT	AC	1	0	0	1
1	2	57	TT	TT	AC	1	0	1	0
1	2	74	TC	TT	CC	0	0	0	0
1	1	49	TC	CC	AC	0	0	1	1
1	1	66	TT	TT	AA	0	0	0	1
1	1	62	TT	TT	AA	1	0	0	0
1	2	72	TT	TC	AC	1	0	1	0
1	1	64	TT	TC	AC	0	0	1	1
1	1	48	TT	CC	AA	1	1	1	0
1	2	76	TC	TC	CC	0	0	0	1
1	1	70	TT	TC	AA	1	0	0	1
1	2	78	TT	TT	CC	1	0	1	0
1	1	54	TC	TC	AC	1	0	1	1
1	2	66	TC	TC	CC	0	0	0	0
1	2	64	TT	TT	AC	1	0	0	0
1	2	65	TC	TT	AC	1	0	0	0
1	2	56	TC	TC	AA	1	1	1	0
1	2	50	TT	TC	AA	1	0	1	0
1	1	57	TT	TC	AA	0	1	0	0
1	2	77	TC	TT	AC	0	1	0	0
1	2	48	TT	TC	CC	1	0	1	0
1	1	52	TC	TC	AC	1	1	0	0
1	1	59	TT	TT	AC	1	0	1	0
1	1	50	TC	TC	AC	1	0	1	1
1	1	51	TT	CC	CC	1	0	1	1
1	2	68	TT	TT	CC	1	0	1	0
1	1	47	TT	TC	CC	0	0	0	0
1	2	78	TT	TC	AC	0	1	1	1
1	1	58	TT	TC	CC	1	0	0	1
1	2	65	TC	TC	CC	1	1	1	0
1	1	58	TC	TC	CC	1	1	0	0
1	1	63	TT	TC	AC	1	1	0	1
1	1	68	TT	TT	CC	1	1	0	1
1	2	67	TT	TT	AC	1	0	0	0
1	1	53	TT	TT	AC	1	0	1	1
1	1	63	TC	TC	AA	1	0	0	1
1	2	51	TC	TT	CC	0	0	0	0
1	2	72	TT	TC	AC	1	0	0	0
1	2	57	TT	TT	AA	0	0	1	1
1	1	60	TT	TC	CC	1	0	0	1
1	1	56	TT	TC	AC	0	0	0	1
1	2	66	TT	TC	AC	1	0	0	0
1	2	56	TT	CC	AC	1	0	0	0
1	2	67	TC	TT	AC	1	0	0	0
1	2	79	TT	TC	AC	1	0	0	1
1	2	80	TT	TT	CC	0	0	1	0
1	2	79	TC	TC	AC	1	0	0	0
1	2	69	TT	TT	AC	1	0	1	0
1	2	42	TT	TT	AC	1	0	0	0
1	2	79	TT	TT	AA	1	0	0	0
1	2	78	TC	TC	AC	0	0	1	0
1	2	85	TT	TC	AC	0	0	0	0
1	1	58	TC	TT	AC	0	0	0	1
1	2	41	TT	TC	AC	1	0	0	1
1	2	71	TT	CC	AC	1	0	0	0
1	2	59	TT	TC	AC	1	1	1	0
1	1	58	TT	CC	AA	1	0	0	0
1	2	77	TT	TC	CC	0	0	1	0
1	1	53	TC	TC	CC	1	1	0	1
1	1	62	TT	TC	AC	1	1	1	1
1	2	48	TT	TC	CC	0	0	0	1
1	2	87	TT	TT	CC	1	0	0	0
1	2	85	TC	TT	CC	1	0	1	0
1	2	65	TC	TT	AC	0	0	0	0
1	2	76	TT	TT	AC	0	0	0	0
1	1	58	TT	TC	AA	1	0	0	0
1	2	73	TC	TC	AC	1	0	0	0
1	2	70	TC	TC	AA	1	0	1	0
1	2	72	TC	TC	AA	1	0	1	0
1	1	66	TC	TC	AC	1	0	0	1
1	1	72	TC	TT	AA	0	1	1	1
1	2	77	TT	TT	AC	1	1	0	0
1	2	68	TT	TC	AC	0	1	0	1
1	2	49	TC	CC	AA	0	0	0	0
1	2	42	TC	TT	AC	1	0	0	0
1	2	60	TT	TT	AC	0	0	0	0
1	1	56	TT	TC	CC	1	1	0	0
1	1	59	CC	TC	AC	1	0	0	1
1	1	54	TT	TT	AA	0	0	1	0
1	1	70	TT	CC	CC	1	0	0	0
1	1	59	TT	TT	AC	1	1	1	1
1	2	72	TT	TC	CC	0	1	1	0
1	1	63	TC	TC	AA	0	0	0	1
1	1	50	TT	TC	AC	0	0	0	1
1	2	82	TT	TC	AC	1	0	0	0
1	2	71	CC	TC	AA	1	0	0	0
1	1	72	TC	TT	CC	1	1	0	0
1	1	64	TC	CC	AC	0	0	0	0
1	1	60	TT	CC	AA	1	0	1	1
1	1	54	TC	TT	AA	0	0	1	1
1	2	71	CC	TT	CC	1	1	1	0
1	1	67	TT	TC	AC	1	1	0	0
1	2	56	TT	TC	AA	1	1	1	1
1	2	71	CC	TC	AA	1	0	0	0
1	2	61	TT	TC	AA	0	0	0	0
1	2	80	TT	TT	CC	0	0	0	1
1	2	81	TT	TC	AA	1	0	0	0
1	1	68	TT	TC	AC	0	1	0	1
1	1	51	TC	TT	AA	0	0	0	1
1	2	51	TT	TC	AA	1	0	0	0
1	1	57	TC	TT	AC	0	1	0	0
1	1	60	TC	TT	AC	1	0	0	1
1	2	63	TT	TT	AA	1	0	0	0
1	1	72	CC	TT	CC	0	1	0	0
1	1	60	TC	TT	AC	1	0	1	0
1	2	87	TC	TC	AA	1	1	1	0
1	2	80	TT	TC	CC	1	0	1	0
1	2	66	TT	TC	CC	0	0	0	0
1	2	85	TC	TC	AA	0	0	0	1
1	1	66	TC	TC	CC	1	0	0	1
1	2	83	TT	CC	AA	1	0	1	0
1	2	72	TT	TT	AA	1	0	0	0
1	1	52	TT	TT	AC	0	0	0	1
1	2	84	TT	TC	AC	0	0	0	0
1	2	83	CC	TC	AC	1	0	0	0
1	2	65	TC	TC	AC	1	0	0	0
1	1	70	TT	TC	AC	1	1	1	1
1	1	49	TC	TC	AC	1	0	1	1
1	2	52	TT	TT	CC	1	0	0	0
1	1	67	TT	TT	AC	0	0	1	1
1	1	48	TT	CC	AC	1	0	0	1
1	1	70	TC	TT	AA	0	0	0	1
1	1	68	TT	TT	AC	0	0	0	1
1	2	75	TT	TC	AC	1	0	0	0
1	2	74	TC	TC	CC	0	0	0	0
1	1	49	TT	TT	AA	0	0	0	1
1	2	76	TC	TT	CC	0	0	0	0
1	1	60	TT	TC	AA	0	1	0	0
1	1	54	TT	TC	AA	1	0	0	1
1	2	88	TC	TC	CC	1	0	0	0
1	2	53	TT	TT	CC	1	0	0	0
1	2	73	TT	TC	AC	1	0	0	0
1	2	70	TT	CC	AC	1	0	0	0
1	2	69	TT	TC	AA	1	0	1	0
1	1	50	TT	TC	AC	0	1	0	1
1	2	67	TC	TT	AC	1	1	0	1
1	2	74	TT	TT	CC	1	1	1	0
1	1	65	TC	TT	AC	1	1	0	1
1	1	65	TC	TC	CC	1	1	0	1
1	1	48	TC	TT	CC	0	0	0	1
1	2	64	TT	TT	AC	0	0	1	0
1	2	88	CC	TC	AC	1	0	0	0
1	2	75	TT	TC	AA	1	0	1	0
1	1	57	TT	TT	AC	1	1	1	1
1	2	73	TT	TC	AA	1	1	0	0
1	1	63	TC	TC	AA	1	0	0	1
1	1	72	TT	TT	AA	0	0	0	1
1	2	81	TC	TC	CC	1	0	0	0
1	1	47	TT	TC	AC	1	0	1	1
1	2	60	TT	TC	AC	1	1	1	0
1	2	70	TT	TC	CC	1	0	0	0
1	2	69	TT	TT	AA	1	1	0	0
1	2	73	TT	TT	AA	1	0	1	0
1	1	68	TC	TT	AA	1	0	0	1
1	1	49	TT	TT	CC	1	1	0	1
1	2	74	TT	TC	AA	1	0	0	1
1	1	68	TT	TT	AC	1	0	0	1
1	1	66	TC	CC	CC	1	0	0	1
1	2	75	TC	TT	AC	1	0	0	0
1	1	53	CC	TC	AA	1	0	0	1
1	1	68	TC	TC	AA	1	0	0	1
1	1	54	TC	TC	AC	0	0	0	1
1	2	55	TT	TT	AA	1	0	1	1
1	1	70	TT	TT	AA	1	0	0	1
1	1	64	TC	TC	AC	0	0	0	1
1	2	69	TC	TT	AC	1	1	0	0
1	2	66	TT	TT	CC	1	0	0	0
1	2	47	TT	TT	AC	0	0	1	0
1	1	61	TC	TC	AC	1	0	1	1
1	1	54	TC	TT	AA	0	0	0	1
1	2	72	TT	TC	AC	1	0	0	0
1	2	62	TC	TC	AC	1	0	0	0
1	1	68	TT	CC	AA	0	0	0	1
1	1	61	TC	TT	AC	1	0	1	1
1	2	50	TT	TC	AC	1	0	0	0
1	2	73	TT	TC	AA	1	1	0	0
1	2	60	TT	TC	AC	1	0	0	1
1	2	57	TC	TT	AC	1	0	0	0
1	1	59	TT	TT	AC	1	0	0	1
1	1	59	TC	CC	CC	0	1	0	1
1	1	64	TC	TT	AA	0	0	0	1
1	1	65	CC	TT	CC	0	0	0	0
1	2	57	TT	CC	AC	0	0	0	0
1	2	69	TC	CC	AA	1	1	1	0
1	2	50	TT	TC	CC	1	0	1	1
1	2	84	TC	TC	AC	1	0	0	0
1	1	67	TT	TC	CC	1	0	0	1
1	2	54	TT	TT	AC	1	1	1	1
1	2	46	TC	TC	CC	0	0	1	0
1	1	63	TT	TT	AC	1	1	1	1
1	1	55	TT	TC	AC	0	0	0	1
1	2	51	TT	TT	CC	0	0	1	0
1	1	65	TT	CC	CC	0	0	0	1
1	2	66	CC	TT	AC	1	0	0	0
1	2	43	TC	TT	AC	0	1	0	0
1	2	71	TT	CC	AA	1	1	0	0
1	2	68	TT	TC	AA	1	0	1	0
1	2	74	TT	TC	AC	0	0	0	0
1	2	78	TC	TC	AA	1	0	0	0
1	2	84	TC	TT	AC	1	0	0	1
1	2	71	TC	CC	AC	1	1	0	0
1	2	72	TT	CC	AC	1	0	0	0
1	2	79	CC	TT	AA	0	0	0	0
1	1	59	TT	TT	AC	1	1	0	0
1	2	67	TC	TC	AA	1	1	0	0
1	2	70	TC	TC	AC	1	0	1	1
1	1	52	TT	TT	AA	0	0	0	1
1	2	73	TT	TT	AA	1	0	0	0
1	1	57	TT	TT	AA	0	0	0	1
1	1	52	TC	TT	AA	1	1	0	0
1	2	77	TT	TT	AC	1	1	1	0
1	1	55	TT	TC	AA	0	0	0	1
1	2	53	CC	TT	CC	1	1	1	0
1	2	61	TC	TT	AC	0	0	0	0
1	2	71	TC	TC	CC	1	1	0	0
1	1	68	TT	TT	AC	1	1	1	1
1	2	66	TT	TT	CC	0	1	0	0
1	2	51	TT	TC	AA	1	0	0	0
1	1	54	TT	TT	AC	0	0	0	1
1	2	71	TT	TC	AA	1	0	0	0
1	1	58	TT	TT	CC	0	0	0	1
1	2	73	TT	TC	AC	1	0	0	0
1	1	52	TC	TC	AC	1	0	1	1
